# Supplementary material for: A palisade-shaped membrane reservoir is required for rapid ring cell inflation in Drechslerella dactyloides
Source: Nat Commun. 2023 Nov 15;14:7376. doi: 10.1038/s41467-023-43235-w (PMC10651832; doi:10.1038/s41467-023-43235-w)
Supplement: Supplementary file 12 — Source Data [file 41467_2023_43235_MOESM12_ESM.xlsx]

## Sheet: Fig. 1
Fig. 1i						Fig. 1k
Time (h)	Inflated CRs	CRs	Inflation rate	Inflation rate (%)		Time	16 h	24 h	36 h
16	0	38	0	0		Number of captured nematodes	0	31	200
	0	11	0	0			0	34	200
	1	37	0.027027	2.7027			0	41	198
	1	27	0.037037	3.7037			1	39	200
	0	22	0	0			1	43	197
	0	20	0	0		Percentage of captured nematodes (%)	0	15.5	100
	1	19	0.0526316	5.26316			0	17	100
	0	27	0	0			0	20.5	99
	1	22	0.0454545	4.54545			0.5	19.5	100
	0	23	0	0			0.5	21.5	98.5
24	42	77	0.545455	54.5455
	27	54	0.5	50
	28	54	0.518519	51.8519
	25	45	0.555556	55.5556
	19	23	0.826087	82.6087
	11	32	0.34375	34.375
	6	23	0.26087	26.087
	4	24	0.166667	16.6667
	12	25	0.48	48
	8	24	0.333333	33.3333
36	20	32	0.625	62.5
	7	15	0.466667	46.6667
	26	38	0.684211	68.4211
	27	35	0.771429	77.1429
	64	87	0.735632	73.5632
	25	35	0.714286	71.4286
	19	34	0.558824	55.8824
	21	24	0.875	87.5
	11	16	0.6875	68.75
	12	24	0.5	50
48	21	31	0.677419	67.7419
	35	45	0.777778	77.7778
	15	20	0.75	75
	20	26	0.769231	76.9231
	36	40	0.9	90
	21	29	0.724138	72.4138
	43	54	0.796296	79.6296
	50	69	0.724638	72.4638
	62	72	0.861111	86.1111
	54	58	0.931034	93.1034
72	75	77	0.974026	97.4026
	110	113	0.973451	97.3451
	53	54	0.981481	98.1481
	27	28	0.964286	96.4286
	44	45	0.977778	97.7778
	52	54	0.962963	96.2963
	65	65	1	100
	58	59	0.983051	98.3051
	43	45	0.955556	95.5556
	67	69	0.971014	97.1014

## Sheet: Fig. 2
Fig. 2k
Immature CR			Mature CR
	Length (μm)	Average (μm)		Length (μm)	Average (μm)
CR1	0.231	0.233667	CR1	0.393	0.390333
	0.251			0.447
	0.219			0.331
CR2	0.338	0.257	CR2	0.387	0.403667
	0.245			0.428
	0.188			0.396
CR3	0.176	0.173667	CR3	0.428	0.435667
	0.185			0.433
	0.16			0.446
CR4	0.173	0.187667	CR4	0.558	0.527667
	0.2			0.513
	0.19			0.512
CR5	0.133	0.143333	CR5	0.441	0.443
	0.135			0.407
	0.162			0.481

## Sheet: Fig. 3
Fig. 3d
	0 μg/mL			30 μg/mL			50 μg/mL
	Inflated CRs	CRs	Inflation rate (%)	Inflated CRs	CRs	Inflation rate (%)	Inflated CRs	CRs	Inflation rate (%)
Immature CRs	45	45	100	4	14	28.5714	0	11	0
	33	36	91.6667	3	10	30	2	12	16.6667
	16	16	100	14	36	38.8889	3	14	21.4286
	25	25	100	24	44	54.5455	0	10	0
	34	35	97.1429	10	17	58.8235	0	20	0
Mature CRs	32	33	96.9697	28	28	100	32	32	100
	42	45	93.3333	90	90	100	38	38	100
	30	31	96.7742	80	80	100	50	50	100
	16	16	100	16	18	88.8889	41	41	100
	77	78	98.7179

## Sheet: Fig. 4
	Fig. 4b
	Days	WT			ΔDdSnc1			ΔDdSnc2			ΔDdSnc1ΔDdSnc2
		Strain 1	Strain 2	Strain 3	Strain 1	Strain 2	Strain 3	Strain 1	Strain 2	Strain 3	Strain 1	Strain 2	Strain 3
	0	6	6	6	6	6	6	6	6	6	6	6	6
	2	10.4	9.9	10.8	8.74	9.02	8.78	8.67	8.25	9	5.3	5.9	5.8
	4	17.5	17.9	17.9	14.06	14.02	13.88	15.48	15.83	15.83	8.4	8.3	8
	6	24.5	25.4	23.9	20.04	17.44	19.14	22.03	22.83	21.49	11.5	11.8	11
	8	32.8	33.7	33.2	27.28	26.82	26.7	29.59	30.4	29.95	14.9	14.8	14.5
	Fig. 4c
		WT	ΔDdSnc1	ΔDdSnc2	ΔDdSnc1ΔDdSnc2
	Strain 1	113000	58336	79609	0
	Strain 2	86000	39504	46667	0
	Strain 3	83000	41954	43922	0
	Colony diameter (mm)	32.23	26.93	29.98	14.73
	Colony area (cm2)	8.67375	5.69302	7.05558	1.7
	Number of condia per cm2	13033.4	10252.4	11276.1	0
		9919.26	6942.71	6610.06	0
		9573.24	7373.29	6221.25	0
	Log number of condia per cm2	4.11506	4.01082	4.05	0
		3.99648	3.84153	3.82	0
		3.98106	3.86766	3.79	0
Fig. 4d
	WT
	Time (h)	Strain 1				Strain 2				Strain 3
Number of CRs (2 cm × 2 cm)	12	524	610	438		692	621	517		525	425	397
	24	797	1673	1937		525	867	1209		1343	1073	1205
	36	2918	3417	2692		3469	3009	3773		3700	2988	3713
Number of CRs per cm2	12	131	152.5	109.5	131	173	155.25	129.25	152.5	131.25	106.25	99.25	112.25
	24	199.25	418.25	484.25	367.25	131.25	216.75	302.25	216.75	335.75	268.25	301.25	301.75
	36	729.5	854.25	673	752.25	867.25	752.25	943.25	854.25	925	747	928.25	866.75
	ΔDdSnc1
	Time (h)	Strain 1						Strain 2						Strain 3
Number of CRs (2 cm × 2 cm)	12	44	70	29	25	47		32	34	61	44	24		40	59	58	40	46
	24	154	175	210	185	147		158	200	181	146	159		284	173	176	311	279
	36	395	400	580	479	390		420	481	600	375	448		684	370	389	817	843
Number of CRs per cm2	12	11	17.5	7.25	6.25	11.75	10.75	8	8.5	15.25	11	6	9.75	10	14.75	14.5	10	11.5	12.15
	24	38.5	43.75	52.5	46.25	36.75	43.55	39.5	50	45.25	36.5	39.75	42.2	71	43.25	44	77.75	69.75	61.15
	36	98.75	100	145	119.75	97.5	112.2	105	120.25	150	93.75	112	116.2	171	92.5	97.25	204.25	210.75	155.15
	ΔDdSnc2
	Time (h)	Strain 1						Strain 2						Strain 3
Number of CRs (2 cm × 2 cm)	12	213	190	179	202	241		111	115	102	129	138		196	164	158	163	174
	24	361	398	441	402	413		454	383	401	426	401		761	614	443	612	670
	36	1162	1179	998	935	1001		1451	1150	1299	1197	1203		1435	1441	1569	1363	1512
Number of CRs per cm2	12	53.25	47.5	44.75	50.5	60.25	51.25	27.75	28.75	25.5	32.25	34.5	29.75	49	41	39.5	40.75	43.5	42.75
	24	90.25	99.5	110.25	100.5	103.25	100.75	113.5	95.75	100.25	106.5	100.25	103.25	190.25	153.5	110.75	153	167.5	155
	36	290.5	294.75	249.5	233.75	250.25	263.75	362.75	287.5	324.75	299.25	300.75	315	358.75	360.25	392.25	340.75	378	366
Time (h)	WT			ΔDdSnc1			ΔDdSnc2			ΔDdSnc1ΔDdSnc2
12	131	152.5	112.25	10.75	9.75	12.15	51.25	29.75	42.75	0	0	0
24	367.25	216.75	301.75	43.55	42.2	61.15	100.75	103.25	155	0	0	0
36	752.25	854.25	866.75	112.2	116.2	155.15	263.75	315	366	0	0	0
Fig. 4f
Time (h)	WT	ΔDdSnc1	DdSnc1C
48	84.375	0	76.21
	88.6364	0	93.6825
	95.6522	0	76.2157
72	100	0	93.6825
	93.8462	0	90.1587
	90	0	94.3457
Fig. 4g
Time (h)	WT	ΔDdSnc2
48	93.33	76
	97.3	94.12
	94.12	72
	85.19	77.78
	90.91	100
72	96	100
	100	100
	100	100
	100	100
	100	93.1
Fig. 4i
Time (h)		WT					ΔDdSnc1					DdSnc1C
24	Number of captured nematodes	37	29	43	25	33	0	0	0	0	0	28	35	32	32	28
	Percentage of captured nematodes (%)	18.5	14.5	21.5	12.5	16.5	0	0	0	0	0	14	17.5	16	16	14
36	Number of captured nematodes	191	197	194	198	200	0	0	0	0	0	198	195	200	200	200
	Percentage of captured nematodes (%)	95.5	98.5	97	99	100	0	0	0	0	0	99	97.5	100	100	100

## Sheet: Fig. 5
Fig. 5i				Fig. 5j
WT	ΔDdSnc1-8	ΔDdSnc1-11		WT	ΔDdSnc2-7	ΔDdSnc2-53
1.0487	2.06056	1.93238		1.14634	5.03274	5.01812
0.831095	1.78908	1.97805		0.831031	4.41408	4.72954
1.14126	2.08235	2.2195		1.12949	4.08947	5.01511
0.978947	1.78692	1.84783		0.893133	4.59437	4.83425

## Sheet: Fig. 6
Fig. 6a
WT	ΔDdSnc1	DdSnc1C
15.1273	15.1523	17.8217
14.9567	15.1743	15.4723
15.831	14.893	16.251
16.4347	15.3653	15.7347
15.4557	15.8157	16.2247
16.3667	15.2953	15.9853
15.125	14.078
16.1423	15.2513

## Sheet: Supplementary Fig. 1
Supplementary Fig. 1b
Time (h)	Inflated CRs	CRs	Inflation rate (%)
16	0	20	0
	0	31	0
	0	18	0
	0	21	0
	1	16	6.25
	0	32	0
	0	14	0
	0	19	0
	0	28	0
	0	19	0
24	11	28	39.2857
	10	48	20.8333
	20	43	46.5116
	18	50	36
	6	19	31.5789
	7	20	35
	8	29	27.5862
	12	33	36.3636
	9	26	34.6154
	5	26	19.2308
36	20	53	37.7358
	12	25	48
	9	20	45
	13	21	61.9048
	8	27	29.6296
	7	19	36.8421
	19	34	55.8824
	13	29	44.8276
	11	23	47.8261
	11	17	64.7059
48	31	62	50
	19	32	59.375
	13	30	43.3333
	14	18	77.7778
	30	49	61.2245
	17	27	62.963
	10	19	52.6316
	39	61	63.9344
	63	98	64.2857
	36	54	66.6667
72	11	13	84.6154
	19	28	67.8571
	12	14	85.7143
	18	25	72
	13	15	86.6667
	44	63	69.8413
	36	52	69.2308
	9	11	81.8182
	23	37	62.1622
	40	57	70.1754

## Sheet: Supplementary Fig. 4
Supplementary Fig. 4a
	0 μg/mL			5 μg/mL			10 μg/mL
	Inflated CRs	CRs	Inflation rate (%)	Inflated CRs	CRs	Inflation rate (%)	Inflated CRs	CRs	Inflation rate (%)
Immature CRs	45	45	100	5	10	50	4	16	25
	33	36	91.6667	8	13	61.5385	3	20	15
	16	16	100	9	13	69.2308	2	9	22.2222
	25	25	100	17	27	62.963	1	16	6.25
	34	35	97.1429	12	21	57.1429	2	18	11.1111
Mature CRs	32	33	96.9697	34	34	100	13	14	92.8571
	42	45	93.3333	49	49	100	29	31	93.5484
	30	31	96.7742	23	23	100	22	25	88
	16	16	100	90	90	100	15	15	100
	77	78	98.7179	28	28	100	14	14	100
Supplementary Fig. 4c
	0 μg/mL			5 μg/mL			10 μg/mL
	Inflated CRs	CRs	Inflation rate (%)	Inflated CRs	CRs	Inflation rate (%)	Inflated CRs	CRs	Inflation rate (%)
Immature CRs	45	45	100	24	24	100	25	25	100
	33	36	91.6667	18	18	100	14	14	100
	16	16	100	13	14	92.8571	10	11	90.9091
	25	25	100	30	30	100	19	19	100
	34	35	97.1429	19	19	100
Mature CRs	32	33	96.9697	30	32	93.75	50	50	100
	42	45	93.3333	40	40	100	54	54	100
	30	31	96.7742	35	35	100	53	53	100
	16	16	100
	77	78	98.7179

## Sheet: Supplementary Fig. 5
	Supplementary Fig. 5
	DdExo70_cDNA: ATGGCGGTGCTGCCCGAGGAAGAGGCGGCCGAGGTCGAGGTCCTCCACGAGCGCCTGAAGAAGGTCGCGACCATCACCGACAAGATCACCCGCAGCCTGGGCAAGCTGTCCGGAAGCGCCCAGCAGGTCGAAAAGTCGGTCCAGCCAATCCTCAAACAGACGGGGACGCTGACAGCGCTCGCTGGAAATATCGATGCCGGGATCCTGGAAATCGACAAGACGATGCGACTGCTCGATGTGGTCAAGCATGAGGAGAGCACCATCCGCAAGGGACCCCAGGTCGTCGGATTAGCAGAATATCTAAGCTCGATTAAGCGCCTTAGCGAAGGGCTCGCCGCTTTGCGGACCACGAACCTGCGGTCTTCGCAAAAGGCCGTCAAGGACA…
	DdExo70_aa: MAVLPEEEAAEVEVLHERLKKVATITDKITRSLGKLSGSAQQVEKSVQPILKQTGTLTALAGNIDAGILEIDKTMRLLDVVKHEESTIRKGPQVVGLAEYLSSIKRLSEGLAALRTTNLRSSQKAVKDMTLLLKTGAIQLEDQFRKTLVQESNPSEPLHFITKKLPFPTFSSDKLNTLAVLNEFLSSTIATSSGLQSNAANVYVDVRGQYISTSLSSLSQGCVNTATRRTVTNPYEKGDNGIAHYAQALEGIFSAEYENIIRLFSASSWLKVYTATTQPAITVFSNTIRQLNKHVLTYMISDCFLAYDVIECITATATRLGTKTGEKTEFAEALKPLRLSASASFYELLEDLKRKGNNMPTVPLDFTVCEYTQNMMTRLRRLTDYQP…

## Sheet: Supplementary Fig. 6
	Supplementary Fig. 6a
	DdSnc1_cDNA: ATGTCCGACCAGCCCTACGACCCTTACATCCCCAGCAACAATGCTCCCACCACCGGCGCCGCTCCCGCCCCCGGCGGTGGCCAGAGCAGGACCGCCCAGATCCAGGCTCAAATCGATGACACCATTGGCATCATGAGGGACAACATCAACAAGACAACAGAACGAGGCCAGAACTTGAACCAGCTCCAAAACAAGACAAATGACCTCGCGGACTCGGCGCAAGGCTTCCGGCGTGGCGCCAACCGGGTGCGGAAAGCCATGTGGTGGAAAGACATGAAGATGAGACTGTGCCTCATCGGCGGCGTCCTCATCCTCATCGCCGTCATCGTCGTCCCAATCGTCGTGACAAAGAAGAATTAA
	DdSnc1_aa: MSDQPYDPYIPSNNAPTTGAAPAPGGGQSRTAQIQAQIDDTIGIMRDNINKTTERGQNLNQLQNKTNDLADSAQGFRRGANRVRKAMWWKDMKMRLCLIGGVLILIAVIVVPIVVTKKN
	DdSnc2_cDNA: ATGCCGACTCCCCTCCTTTATACATGTGTCGCTCATAATACGACCGTCCTCGCCGAGTACACGCCCTTCCCATCCTCTTCTCCGAATTCCACGTCAGTTCCGCAGATTGCGTCCGTCGTCCTGCCAAAGATCTCGCACGACCAGCCCCAGAAACTCACGTACACGTACGGCGAACACCTCATAAACTATGTCTCGACGTCCAACACCGCCTCGTCGCTCACATTCCTGCTGGTCACGGACAAGTCCGTGGCGCGGAAAACCTCGTTTGGCTTCCTGCAGACGATCCAGCAGGAATTTGGACTCAAGTACACGCCGGCGATGATCGAAGACGCCCCGCCCTACGGCTGTGCGGAATTCAACAAGACACTCAAGGAGCAGGTTCAGAT…
	DdSnc2_aa: MVQSTIITRLDGMPLAATVDDAQVEENLQQYKEQAKMIFRRLTPNSEPQASIESGQYSLHYLIQDGVCYLCICDRSYPRKLAFTYLADIATEFASSYPPKEVHSPAVRPYQFVDFDTFMQRTKRTYQDTRATQNLDKLNDDLKDVTRIMTKNIEDLLYRGDSLDKMGDMSIKLKQDSAKYKKAARRINWDLLMRQYAPFAVIGFIIILFIYLRFF

[truncated: 3 more sheets: Supplementary Fig. 7, Supplementary Fig. 8, Supplementary Fig. 10]
